# Supplementary material for: Aluminum-catalyzed tunable halodefluorination of trifluoromethyl- and difluoroalkyl-substituted olefins
Source: Chem Sci. 2020 Oct 1;11(42):11548–53. doi: 10.1039/d0sc03883k (PMC8162833; doi:10.1039/d0sc03883k)
Supplement: SC-011-D0SC03883K-s002 [file SC-011-D0SC03883K-s002.cif]

# Electronic Supplementary Material (ESI) for Chemical Science.
# This journal is © The Royal Society of Chemistry 2020

####################################################################### 
# 
# This file contains crystal structure data downloaded from the 
# Cambridge Structural Database (CSD) hosted by the Cambridge 
# Crystallographic Data Centre (CCDC).
# 
# Full information about CCDC data access policies and citation 
# guidelines are available at http://www.ccdc.cam.ac.uk/access/V1 
# 
# Audit and citation data items may have been added by the CCDC. 
# Please retain this information to preserve the provenance of 
# this file and to allow appropriate attribution of the data. 
# 
#######################################################################

data_m20190315a
_database_code_depnum_ccdc_archive 'CCDC 2003727'
loop_
_audit_author_name
_audit_author_address
'Haibin Song'
;Nankai University
China
;
_audit_update_record             
;
2020-05-13 deposited with the CCDC.	2020-10-01 downloaded from the CCDC.
;
_audit_creation_date             2019-03-18
_audit_creation_method           
;
Olex2 1.2
(compiled 2017.08.10 svn.r3458 for OlexSys, GUI svn.r5381)
;
_shelx_SHELXL_version_number     2018/3
_chemical_name_common            ?
_chemical_name_systematic        ?
_chemical_formula_moiety         'C15 H11 Br2 F'
_chemical_formula_sum            'C15 H11 Br2 F'
_chemical_formula_weight         370.06
_chemical_melting_point          ?
loop_
_atom_type_symbol
_atom_type_description
_atom_type_scat_dispersion_real
_atom_type_scat_dispersion_imag
_atom_type_scat_source
C C 0.0033 0.0016 'International Tables Vol C Tables 4.2.6.8 and 6.1.1.4'
H H 0.0000 0.0000 'International Tables Vol C Tables 4.2.6.8 and 6.1.1.4'
Br Br -0.2901 2.4595 'International Tables Vol C Tables 4.2.6.8 and 6.1.1.4'
F F 0.0171 0.0103 'International Tables Vol C Tables 4.2.6.8 and 6.1.1.4'

_shelx_space_group_comment       
;
The symmetry employed for this shelxl refinement is uniquely defined
by the following loop, which should always be used as a source of
symmetry information in preference to the above space-group names.
They are only intended as comments.
;
_space_group_crystal_system      triclinic
_space_group_IT_number           2
_space_group_name_H-M_alt        'P -1'
_space_group_name_Hall           '-P 1'
loop_
_space_group_symop_operation_xyz
'x, y, z'
'-x, -y, -z'

_cell_length_a                   8.7495(5)
_cell_length_b                   9.7201(5)
_cell_length_c                   9.7633(7)
_cell_angle_alpha                93.858(5)
_cell_angle_beta                 114.425(7)
_cell_angle_gamma                109.404(5)
_cell_volume                     692.53(8)
_cell_formula_units_Z            2
_cell_measurement_reflns_used    6017
_cell_measurement_temperature    294.15
_cell_measurement_theta_max      28.6110
_cell_measurement_theta_min      3.6390
_shelx_estimated_absorpt_T_max   0.455
_shelx_estimated_absorpt_T_min   0.360
_exptl_absorpt_coefficient_mu    5.843
_exptl_absorpt_correction_T_max  1.00000
_exptl_absorpt_correction_T_min  0.49958
_exptl_absorpt_correction_type   multi-scan
_exptl_absorpt_process_details   
;
CrysAlisPro 1.171.39.46 (Rigaku Oxford Diffraction, 2018)
Empirical absorption correction using spherical harmonics,
 implemented in SCALE3 ABSPACK scaling algorithm.
;
_exptl_absorpt_special_details   ?
_exptl_crystal_colour            colorless
_exptl_crystal_colour_primary    colourless
_exptl_crystal_density_diffrn    1.775
_exptl_crystal_density_meas      ?
_exptl_crystal_density_method    ?
_exptl_crystal_description       prism
_exptl_crystal_F_000             360
_exptl_crystal_size_max          0.22
_exptl_crystal_size_mid          0.18
_exptl_crystal_size_min          0.16
_exptl_transmission_factor_max   ?
_exptl_transmission_factor_min   ?
_diffrn_reflns_av_R_equivalents  0.0570
_diffrn_reflns_av_unetI/netI     0.0353
_diffrn_reflns_Laue_measured_fraction_full 0.997
_diffrn_reflns_Laue_measured_fraction_max 0.991
_diffrn_reflns_limit_h_max       11
_diffrn_reflns_limit_h_min       -11
_diffrn_reflns_limit_k_max       11
_diffrn_reflns_limit_k_min       -12
_diffrn_reflns_limit_l_max       13
_diffrn_reflns_limit_l_min       -13
_diffrn_reflns_number            19699
_diffrn_reflns_point_group_measured_fraction_full 0.997
_diffrn_reflns_point_group_measured_fraction_max 0.991
_diffrn_reflns_theta_full        25.242
_diffrn_reflns_theta_max         28.273
_diffrn_reflns_theta_min         3.658
_diffrn_ambient_temperature      294.15
_diffrn_detector                 PILT
_diffrn_detector_area_resol_mean ?
_diffrn_measured_fraction_theta_full 0.997
_diffrn_measured_fraction_theta_max 0.991
_diffrn_measurement_details      
;
List of Runs (angles in degrees, time in seconds):

  # Type    Start    End  Width  t~exp~   \w     \q     \k     \f   Frames
#--------------------------------------------------------------------------
  1  \w    -84.00  94.00   1.00   30.00    --    5.00  45.00   0.00  178
  2  \w    -97.00  81.00   1.00   30.00    --   -8.10  45.00  90.00  178
  3  \w    -95.00 -69.00   1.00   30.00    --   -8.10  45.00 120.00   26
  4  \w    -97.00 -46.00   1.00   30.00    --   -8.10  45.00 150.00   51
  5  \w     56.00  81.00   1.00   30.00    --   -8.10  45.00 150.00   25
  6  \w    -96.00  25.00   1.00   30.00    --   -8.10  45.00  30.00  121
  7  \w    -15.00  45.00   1.00   30.00    --   -8.10  45.00  90.00   60
  8  \w    -51.00  80.00   1.00   30.00    --   -8.10  45.00 120.00  131
  9  \w      4.00  80.00   1.00   30.00    --   -8.10  45.00  -5.74   76
 10  \w    -70.00 -44.00   1.00   30.00    --   -8.10  45.00  -5.74   26
;
_diffrn_measurement_device       'four-circle diffractometer'
_diffrn_measurement_device_type  'XtaLAB AFC10 (RCD3): fixed-chi single'
_diffrn_measurement_method       '\w scans'
_diffrn_orient_matrix_type       
'CrysAlisPro convention (1999,Acta A55,543-557)'
_diffrn_orient_matrix_UB_11      0.0209536000
_diffrn_orient_matrix_UB_12      0.0136746000
_diffrn_orient_matrix_UB_13      -0.0619252000
_diffrn_orient_matrix_UB_21      -0.0685108000
_diffrn_orient_matrix_UB_22      -0.0714596000
_diffrn_orient_matrix_UB_23      -0.0462922000
_diffrn_orient_matrix_UB_31      -0.0653588000
_diffrn_orient_matrix_UB_32      0.0324432000
_diffrn_orient_matrix_UB_33      -0.0277870000
_diffrn_radiation_monochromator  mirror
_diffrn_radiation_probe          x-ray
_diffrn_radiation_type           MoK\a
_diffrn_radiation_wavelength     0.71073
_diffrn_source                   'Rotating-anode X-ray tube'
_diffrn_source_type              'Rigaku (Mo) X-ray Source'
_reflns_Friedel_coverage         0.000
_reflns_Friedel_fraction_full    .
_reflns_Friedel_fraction_max     .
_reflns_number_gt                2542
_reflns_number_total             3400
_reflns_odcompleteness_completeness 99.10
_reflns_odcompleteness_iscentric 1
_reflns_odcompleteness_theta     28.22
_reflns_special_details          
;
 Reflections were merged by SHELXL according to the crystal
 class for the calculation of statistics and refinement.
 
 _reflns_Friedel_fraction is defined as the number of unique
 Friedel pairs measured divided by the number that would be
 possible theoretically, ignoring centric projections and
 systematic absences.
;
_reflns_threshold_expression     'I > 2\s(I)'
_computing_cell_refinement       'CrysAlisPro 1.171.39.46 (Rigaku OD, 2018)'
_computing_data_collection       'CrysAlisPro 1.171.39.46 (Rigaku OD, 2018)'
_computing_data_reduction        'CrysAlisPro 1.171.39.46 (Rigaku OD, 2018)'
_computing_molecular_graphics    'Olex2 (Dolomanov et al., 2009)'
_computing_publication_material  'Olex2 (Dolomanov et al., 2009)'
_computing_structure_refinement  'ShelXL (Sheldrick, 2015)'
_computing_structure_solution    'ShelXT (Sheldrick, 2015)'
_refine_diff_density_max         0.319
_refine_diff_density_min         -0.491
_refine_diff_density_rms         0.059
_refine_ls_extinction_coef       0.0043(11)
_refine_ls_extinction_expression Fc^*^=kFc[1+0.001xFc^2^\l^3^/sin(2\q)]^-1/4^
_refine_ls_extinction_method     'SHELXL-2018/3 (Sheldrick 2018)'
_refine_ls_goodness_of_fit_ref   1.017
_refine_ls_hydrogen_treatment    constr
_refine_ls_matrix_type           full
_refine_ls_number_parameters     164
_refine_ls_number_reflns         3400
_refine_ls_number_restraints     0
_refine_ls_R_factor_all          0.0490
_refine_ls_R_factor_gt           0.0287
_refine_ls_restrained_S_all      1.017
_refine_ls_shift/su_max          0.001
_refine_ls_shift/su_mean         0.000
_refine_ls_structure_factor_coef Fsqd
_refine_ls_weighting_details     
'w=1/[\s^2^(Fo^2^)+(0.0355P)^2^+0.1251P] where P=(Fo^2^+2Fc^2^)/3'
_refine_ls_weighting_scheme      calc
_refine_ls_wR_factor_gt          0.0680
_refine_ls_wR_factor_ref         0.0741
_refine_special_details          ?
_olex2_refinement_description    
;
1. Fixed Uiso
 At 1.2 times of:
  All C(H) groups, All C(H,H) groups
2.a Secondary CH2 refined with riding coordinates:
 C3(H3A,H3B)
2.b Aromatic/amide H refined with riding coordinates:
 C8(H8), C15(H15), C5(H5), C9(H9), C6(H6), C14(H14), C13(H13), C11(H11),
 C12(H12)
;
_atom_sites_solution_hydrogens   geom
_atom_sites_solution_primary     dual
_atom_sites_solution_secondary   ?
loop_
_atom_site_label
_atom_site_type_symbol
_atom_site_fract_x
_atom_site_fract_y
_atom_site_fract_z
_atom_site_U_iso_or_equiv
_atom_site_adp_type
_atom_site_occupancy
_atom_site_site_symmetry_order
_atom_site_calc_flag
_atom_site_refinement_flags_posn
_atom_site_refinement_flags_adp
_atom_site_refinement_flags_occupancy
_atom_site_disorder_assembly
_atom_site_disorder_group
Br2 Br 0.93599(3) 0.72209(3) 0.22787(3) 0.05147(10) Uani 1 1 d . . . . .
Br1 Br 0.87873(4) 0.88120(3) 0.61761(3) 0.06798(12) Uani 1 1 d . . . . .
F1 F 0.7687(3) 0.59562(18) 0.63050(19) 0.0752(5) Uani 1 1 d . . . . .
C7 C 0.4886(3) 0.1291(3) 0.2269(3) 0.0429(5) Uani 1 1 d . . . . .
C2 C 0.7202(3) 0.6117(3) 0.3793(3) 0.0448(5) Uani 1 1 d . . . . .
C4 C 0.6433(3) 0.4446(3) 0.3253(3) 0.0445(5) Uani 1 1 d . . . . .
C10 C 0.4027(3) -0.0386(3) 0.1780(3) 0.0446(5) Uani 1 1 d . . . . .
C8 C 0.6577(3) 0.2044(3) 0.3562(3) 0.0474(5) Uani 1 1 d . . . . .
H8 H 0.720997 0.149548 0.410721 0.057 Uiso 1 1 calc R . . . .
C3 C 0.7278(3) 0.7046(3) 0.2657(3) 0.0470(5) Uani 1 1 d . . . . .
H3A H 0.739438 0.803780 0.305157 0.056 Uiso 1 1 calc R . . . .
H3B H 0.615250 0.658854 0.169112 0.056 Uiso 1 1 calc R . . . .
C15 C 0.4212(3) -0.1242(3) 0.2868(3) 0.0494(6) Uani 1 1 d . . . . .
H15 H 0.490478 -0.076590 0.391603 0.059 Uiso 1 1 calc R . . . .
C5 C 0.4774(3) 0.3696(3) 0.1931(3) 0.0511(6) Uani 1 1 d . . . . .
H5 H 0.416549 0.424444 0.135604 0.061 Uiso 1 1 calc R . . . .
C9 C 0.7338(3) 0.3593(3) 0.4055(3) 0.0476(5) Uani 1 1 d . . . . .
H9 H 0.846527 0.406898 0.493188 0.057 Uiso 1 1 calc R . . . .
C6 C 0.4014(3) 0.2154(3) 0.1457(3) 0.0516(6) Uani 1 1 d . . . . .
H6 H 0.289181 0.167964 0.057470 0.062 Uiso 1 1 calc R . . . .
C14 C 0.3385(4) -0.2794(3) 0.2425(3) 0.0552(6) Uani 1 1 d . . . . .
H14 H 0.352165 -0.335095 0.317282 0.066 Uiso 1 1 calc R . . . .
C1 C 0.7784(4) 0.6755(3) 0.5259(3) 0.0527(6) Uani 1 1 d . . . . .
C13 C 0.2367(3) -0.3508(3) 0.0891(4) 0.0607(7) Uani 1 1 d . . . . .
H13 H 0.180561 -0.455114 0.059707 0.073 Uiso 1 1 calc R . . . .
C11 C 0.2987(4) -0.1131(3) 0.0217(3) 0.0607(7) Uani 1 1 d . . . . .
H11 H 0.283837 -0.058082 -0.053761 0.073 Uiso 1 1 calc R . . . .
C12 C 0.2169(4) -0.2692(4) -0.0219(4) 0.0698(8) Uani 1 1 d . . . . .
H12 H 0.148927 -0.318360 -0.126331 0.084 Uiso 1 1 calc R . . . .

loop_
_atom_site_aniso_label
_atom_site_aniso_U_11
_atom_site_aniso_U_22
_atom_site_aniso_U_33
_atom_site_aniso_U_23
_atom_site_aniso_U_13
_atom_site_aniso_U_12
Br2 0.05007(15) 0.05638(17) 0.05308(16) 0.01754(11) 0.02672(12) 0.02246(12)
Br1 0.0842(2) 0.04348(16) 0.0667(2) 0.00848(12) 0.03379(16) 0.01671(14)
F1 0.1169(14) 0.0539(9) 0.0563(9) 0.0222(7) 0.0481(9) 0.0237(9)
C7 0.0456(12) 0.0419(12) 0.0416(12) 0.0115(9) 0.0209(10) 0.0166(10)
C2 0.0464(12) 0.0443(12) 0.0490(13) 0.0170(10) 0.0243(11) 0.0199(10)
C4 0.0495(13) 0.0428(12) 0.0459(13) 0.0162(10) 0.0244(11) 0.0197(10)
C10 0.0418(12) 0.0445(13) 0.0475(13) 0.0105(10) 0.0218(11) 0.0156(10)
C8 0.0503(13) 0.0443(13) 0.0480(13) 0.0186(10) 0.0184(11) 0.0233(11)
C3 0.0503(13) 0.0456(13) 0.0558(14) 0.0210(11) 0.0279(11) 0.0254(11)
C15 0.0583(14) 0.0470(13) 0.0497(13) 0.0136(11) 0.0296(12) 0.0225(12)
C5 0.0518(14) 0.0505(14) 0.0497(13) 0.0192(11) 0.0167(11) 0.0260(12)
C9 0.0436(12) 0.0432(13) 0.0455(13) 0.0120(10) 0.0134(10) 0.0140(10)
C6 0.0463(13) 0.0505(14) 0.0449(13) 0.0109(11) 0.0097(11) 0.0187(11)
C14 0.0583(15) 0.0466(14) 0.0757(18) 0.0231(13) 0.0401(14) 0.0247(12)
C1 0.0637(16) 0.0394(13) 0.0578(15) 0.0166(11) 0.0330(13) 0.0163(11)
C13 0.0457(14) 0.0400(13) 0.089(2) 0.0035(14) 0.0307(14) 0.0108(11)
C11 0.0643(17) 0.0513(15) 0.0507(15) 0.0076(12) 0.0200(13) 0.0143(13)
C12 0.0584(17) 0.0605(18) 0.0639(18) -0.0050(15) 0.0158(14) 0.0129(14)

_geom_special_details            
;
 All esds (except the esd in the dihedral angle between two l.s. planes)
 are estimated using the full covariance matrix.  The cell esds are taken
 into account individually in the estimation of esds in distances, angles
 and torsion angles; correlations between esds in cell parameters are only
 used when they are defined by crystal symmetry.  An approximate (isotropic)
 treatment of cell esds is used for estimating esds involving l.s. planes.
;
loop_
_geom_bond_atom_site_label_1
_geom_bond_atom_site_label_2
_geom_bond_distance
_geom_bond_site_symmetry_2
_geom_bond_publ_flag
Br2 C3 1.960(2) . ?
Br1 C1 1.874(2) . ?
F1 C1 1.337(3) . ?
C7 C10 1.494(3) . ?
C7 C8 1.389(3) . ?
C7 C6 1.389(3) . ?
C2 C4 1.494(3) . ?
C2 C3 1.485(3) . ?
C2 C1 1.327(4) . ?
C4 C5 1.387(3) . ?
C4 C9 1.393(3) . ?
C10 C15 1.384(3) . ?
C10 C11 1.395(4) . ?
C8 H8 0.9300 . ?
C8 C9 1.383(3) . ?
C3 H3A 0.9700 . ?
C3 H3B 0.9700 . ?
C15 H15 0.9300 . ?
C15 C14 1.383(3) . ?
C5 H5 0.9300 . ?
C5 C6 1.376(4) . ?
C9 H9 0.9300 . ?
C6 H6 0.9300 . ?
C14 H14 0.9300 . ?
C14 C13 1.366(4) . ?
C13 H13 0.9300 . ?
C13 C12 1.373(5) . ?
C11 H11 0.9300 . ?
C11 C12 1.392(4) . ?
C12 H12 0.9300 . ?

loop_
_geom_angle_atom_site_label_1
_geom_angle_atom_site_label_2
_geom_angle_atom_site_label_3
_geom_angle
_geom_angle_site_symmetry_1
_geom_angle_site_symmetry_3
_geom_angle_publ_flag
C8 C7 C10 121.3(2) . . ?
C8 C7 C6 117.5(2) . . ?
C6 C7 C10 121.2(2) . . ?
C3 C2 C4 118.9(2) . . ?
C1 C2 C4 120.4(2) . . ?
C1 C2 C3 120.7(2) . . ?
C5 C4 C2 120.5(2) . . ?
C5 C4 C9 117.9(2) . . ?
C9 C4 C2 121.6(2) . . ?
C15 C10 C7 120.8(2) . . ?
C15 C10 C11 118.2(2) . . ?
C11 C10 C7 121.0(2) . . ?
C7 C8 H8 119.3 . . ?
C9 C8 C7 121.4(2) . . ?
C9 C8 H8 119.3 . . ?
Br2 C3 H3A 109.6 . . ?
Br2 C3 H3B 109.6 . . ?
C2 C3 Br2 110.39(16) . . ?
C2 C3 H3A 109.6 . . ?
C2 C3 H3B 109.6 . . ?
H3A C3 H3B 108.1 . . ?
C10 C15 H15 119.4 . . ?
C14 C15 C10 121.1(2) . . ?
C14 C15 H15 119.4 . . ?
C4 C5 H5 119.4 . . ?
C6 C5 C4 121.1(2) . . ?
C6 C5 H5 119.4 . . ?
C4 C9 H9 119.7 . . ?
C8 C9 C4 120.7(2) . . ?
C8 C9 H9 119.7 . . ?
C7 C6 H6 119.3 . . ?
C5 C6 C7 121.4(2) . . ?
C5 C6 H6 119.3 . . ?
C15 C14 H14 120.0 . . ?
C13 C14 C15 120.1(3) . . ?
C13 C14 H14 120.0 . . ?
F1 C1 Br1 110.05(17) . . ?
C2 C1 Br1 127.4(2) . . ?
C2 C1 F1 122.5(2) . . ?
C14 C13 H13 119.9 . . ?
C14 C13 C12 120.3(3) . . ?
C12 C13 H13 119.9 . . ?
C10 C11 H11 119.8 . . ?
C12 C11 C10 120.3(3) . . ?
C12 C11 H11 119.8 . . ?
C13 C12 C11 120.0(3) . . ?
C13 C12 H12 120.0 . . ?
C11 C12 H12 120.0 . . ?

loop_
_geom_torsion_atom_site_label_1
_geom_torsion_atom_site_label_2
_geom_torsion_atom_site_label_3
_geom_torsion_atom_site_label_4
_geom_torsion
_geom_torsion_site_symmetry_1
_geom_torsion_site_symmetry_2
_geom_torsion_site_symmetry_3
_geom_torsion_site_symmetry_4
_geom_torsion_publ_flag
C7 C10 C15 C14 178.5(2) . . . . ?
C7 C10 C11 C12 -178.9(3) . . . . ?
C7 C8 C9 C4 -0.8(4) . . . . ?
C2 C4 C5 C6 -177.3(2) . . . . ?
C2 C4 C9 C8 178.1(2) . . . . ?
C4 C2 C3 Br2 -78.8(2) . . . . ?
C4 C2 C1 Br1 -179.93(18) . . . . ?
C4 C2 C1 F1 -1.2(4) . . . . ?
C4 C5 C6 C7 -0.9(4) . . . . ?
C10 C7 C8 C9 -177.2(2) . . . . ?
C10 C7 C6 C5 178.0(2) . . . . ?
C10 C15 C14 C13 0.2(4) . . . . ?
C10 C11 C12 C13 0.8(4) . . . . ?
C8 C7 C10 C15 36.3(3) . . . . ?
C8 C7 C10 C11 -145.0(3) . . . . ?
C8 C7 C6 C5 -1.3(4) . . . . ?
C3 C2 C4 C5 -48.6(3) . . . . ?
C3 C2 C4 C9 131.9(2) . . . . ?
C3 C2 C1 Br1 -0.8(4) . . . . ?
C3 C2 C1 F1 177.9(2) . . . . ?
C15 C10 C11 C12 -0.2(4) . . . . ?
C15 C14 C13 C12 0.4(4) . . . . ?
C5 C4 C9 C8 -1.4(4) . . . . ?
C9 C4 C5 C6 2.2(4) . . . . ?
C6 C7 C10 C15 -142.9(3) . . . . ?
C6 C7 C10 C11 35.8(4) . . . . ?
C6 C7 C8 C9 2.1(4) . . . . ?
C14 C13 C12 C11 -0.9(4) . . . . ?
C1 C2 C4 C5 130.5(3) . . . . ?
C1 C2 C4 C9 -49.0(4) . . . . ?
C1 C2 C3 Br2 102.1(2) . . . . ?
C11 C10 C15 C14 -0.3(4) . . . . ?

_shelx_res_file                  
;
TITL m20190315a_a.res in P-1
    m20190315a.res
    created by SHELXL-2018/3 at 17:41:37 on 18-Mar-2019
REM Old TITL m20190315a in P1
REM SHELXT solution in P-1: R1 0.115, Rweak 0.011, Alpha 0.039
REM <I/s> 0.000 for 0 systematic absences, Orientation as input
REM Formula found by SHELXT: C15 O Br2
CELL 0.71073 8.7495 9.7201 9.7633 93.858 114.425 109.404
ZERR 2 0.0005 0.0005 0.0007 0.005 0.007 0.005
LATT 1
SFAC C H Br F
UNIT 30 22 4 2

L.S. 10
PLAN  20
SIZE 0.22 0.18 0.16
TEMP 21
BOND $h
conf
htab
fmap 2
acta
SHEL 99 0.75
REM <olex2.extras>
REM <HklSrc "%.\\m20190315a.hkl">
REM </olex2.extras>

WGHT    0.035500    0.125100
EXTI    0.004269
FVAR       0.55945
BR2   3    0.935986    0.722090    0.227866    11.00000    0.05007    0.05638 =
         0.05308    0.01754    0.02672    0.02246
BR1   3    0.878734    0.881200    0.617611    11.00000    0.08421    0.04348 =
         0.06673    0.00848    0.03379    0.01671
F1    4    0.768659    0.595622    0.630496    11.00000    0.11689    0.05394 =
         0.05630    0.02219    0.04807    0.02369
C7    1    0.488602    0.129060    0.226888    11.00000    0.04563    0.04192 =
         0.04156    0.01149    0.02094    0.01661
C2    1    0.720216    0.611683    0.379296    11.00000    0.04636    0.04426 =
         0.04904    0.01697    0.02430    0.01992
C4    1    0.643287    0.444643    0.325292    11.00000    0.04950    0.04284 =
         0.04590    0.01621    0.02443    0.01974
C10   1    0.402662   -0.038589    0.177954    11.00000    0.04185    0.04448 =
         0.04745    0.01048    0.02184    0.01556
C8    1    0.657680    0.204389    0.356205    11.00000    0.05034    0.04431 =
         0.04800    0.01857    0.01842    0.02333
AFIX  43
H8    2    0.720997    0.149548    0.410721    11.00000   -1.20000
AFIX   0
C3    1    0.727780    0.704579    0.265670    11.00000    0.05034    0.04560 =
         0.05585    0.02097    0.02786    0.02536
AFIX  23
H3A   2    0.739438    0.803780    0.305157    11.00000   -1.20000
H3B   2    0.615250    0.658854    0.169112    11.00000   -1.20000
AFIX   0
C15   1    0.421211   -0.124184    0.286839    11.00000    0.05832    0.04697 =
         0.04974    0.01360    0.02958    0.02252
AFIX  43
H15   2    0.490478   -0.076590    0.391603    11.00000   -1.20000
AFIX   0
C5    1    0.477395    0.369582    0.193133    11.00000    0.05178    0.05049 =
         0.04966    0.01918    0.01673    0.02598
AFIX  43
H5    2    0.416549    0.424444    0.135604    11.00000   -1.20000
AFIX   0
C9    1    0.733778    0.359263    0.405537    11.00000    0.04362    0.04318 =
         0.04550    0.01196    0.01344    0.01402
AFIX  43
H9    2    0.846527    0.406898    0.493188    11.00000   -1.20000
AFIX   0
C6    1    0.401366    0.215404    0.145728    11.00000    0.04629    0.05045 =
         0.04488    0.01091    0.00969    0.01868
AFIX  43
H6    2    0.289181    0.167964    0.057470    11.00000   -1.20000
AFIX   0
C14   1    0.338463   -0.279362    0.242501    11.00000    0.05829    0.04665 =
         0.07565    0.02310    0.04010    0.02467
AFIX  43
H14   2    0.352165   -0.335095    0.317282    11.00000   -1.20000
AFIX   0
C1    1    0.778423    0.675479    0.525901    11.00000    0.06370    0.03935 =
         0.05785    0.01663    0.03303    0.01633
C13   1    0.236699   -0.350809    0.089096    11.00000    0.04569    0.03998 =
         0.08878    0.00347    0.03074    0.01080
AFIX  43
H13   2    0.180561   -0.455114    0.059707    11.00000   -1.20000
AFIX   0
C11   1    0.298653   -0.113066    0.021673    11.00000    0.06428    0.05134 =
         0.05073    0.00756    0.01999    0.01431
AFIX  43
H11   2    0.283837   -0.058082   -0.053761    11.00000   -1.20000
AFIX   0
C12   1    0.216937   -0.269233   -0.021949    11.00000    0.05838    0.06045 =
         0.06386   -0.00500    0.01576    0.01290
AFIX  43
H12   2    0.148927   -0.318360   -0.126331    11.00000   -1.20000
AFIX   0
HKLF 4


REM  m20190315a_a.res in P-1
REM wR2 = 0.0741, GooF = S = 1.017, Restrained GooF = 1.017 for all data
REM R1 = 0.0287 for 2542 Fo > 4sig(Fo) and 0.0490 for all 3400 data
REM 164 parameters refined using 0 restraints

END

WGHT      0.0354      0.1297

REM Instructions for potential hydrogen bonds
HTAB C3 Br1

REM Highest difference peak  0.319,  deepest hole -0.491,  1-sigma level  0.059
Q1    1   0.9345  0.8253  0.5963  11.00000  0.05    0.32
Q2    1   0.8357  0.6653  0.2129  11.00000  0.05    0.32
Q3    1   0.7736  0.8291  0.5970  11.00000  0.05    0.31
Q4    1   0.5869  0.1586  0.2433  11.00000  0.05    0.28
Q5    1   0.8478  0.7246  0.1173  11.00000  0.05    0.27
Q6    1   0.9638  0.8795  0.7183  11.00000  0.05    0.27
Q7    1   1.0229  0.7104  0.3350  11.00000  0.05    0.27
Q8    1   0.7062  0.5329  0.3525  11.00000  0.05    0.25
Q9    1   0.4643  0.1720  0.1833  11.00000  0.05    0.24
Q10   1   0.9092  0.8223  0.2257  11.00000  0.05    0.23
Q11   1   0.4801  0.2826  0.1538  11.00000  0.05    0.23
Q12   1   0.4427 -0.0959  0.2354  11.00000  0.05    0.23
Q13   1   0.7681  0.8882  0.4949  11.00000  0.05    0.22
Q14   1   0.6397  0.2820  0.3830  11.00000  0.05    0.22
Q15   1   0.8814  0.8812  0.5260  11.00000  0.05    0.22
Q16   1   0.4402  0.0474  0.1950  11.00000  0.05    0.21
Q17   1   0.6857  0.4213  0.3729  11.00000  0.05    0.21
Q18   1   0.8411  0.6203  0.6092  11.00000  0.05    0.20
Q19   1   0.9126  0.3077  0.5980  11.00000  0.05    0.19
Q20   1   0.8491  0.3751  0.6418  11.00000  0.05    0.19
;
_shelx_res_checksum              66228
_olex2_submission_special_instructions 'No special instructions were received'
_oxdiff_exptl_absorpt_empirical_details 
;
Empirical correction (ABSPACK) includes:
- Absorption correction using spherical harmonics
- Frame scaling
;
_oxdiff_exptl_absorpt_empirical_full_max 2.330
_oxdiff_exptl_absorpt_empirical_full_min 0.434
_chemical_properties_physical    Heat-sensitive
####################################################################### 
# 
# This file contains crystal structure data downloaded from the 
# Cambridge Structural Database (CSD) hosted by the Cambridge 
# Crystallographic Data Centre (CCDC).
# 
# Full information about CCDC data access policies and citation 
# guidelines are available at http://www.ccdc.cam.ac.uk/access/V1 
# 
# Audit and citation data items may have been added by the CCDC. 
# Please retain this information to preserve the provenance of 
# this file and to allow appropriate attribution of the data. 
# 
#######################################################################

data_r20191017b
_database_code_depnum_ccdc_archive 'CCDC 2003728'
loop_
_audit_author_name
_audit_author_address
'Haibin Song'
;Nankai University
China
;
_audit_update_record             
;
2020-05-13 deposited with the CCDC.	2020-10-01 downloaded from the CCDC.
;

_audit_creation_method           SHELXL-2018/3
_shelx_SHELXL_version_number     2018/3
_chemical_name_systematic        ?
_chemical_name_common            ?
_chemical_melting_point          ?
_chemical_formula_moiety         ?
_chemical_formula_sum            'C30 H22 Cl6'
_chemical_formula_weight         595.17

loop_
_atom_type_symbol
_atom_type_description
_atom_type_scat_dispersion_real
_atom_type_scat_dispersion_imag
_atom_type_scat_source
C C 0.0033 0.0016 'International Tables Vol C Tables 4.2.6.8 and 6.1.1.4'
H H 0.0000 0.0000 'International Tables Vol C Tables 4.2.6.8 and 6.1.1.4'
Cl Cl 0.1484 0.1585 'International Tables Vol C Tables 4.2.6.8 and 6.1.1.4'

_space_group_crystal_system      triclinic
_space_group_IT_number           2
_space_group_name_H-M_alt        'P -1'
_space_group_name_Hall           '-P 1'

_shelx_space_group_comment       
;
The symmetry employed for this shelxl refinement is uniquely defined
by the following loop, which should always be used as a source of
symmetry information in preference to the above space-group names.
They are only intended as comments.
;

loop_
_space_group_symop_operation_xyz
'x, y, z'
'-x, -y, -z'

_cell_length_a                   13.0257(7)
_cell_length_b                   13.3355(7)
_cell_length_c                   18.0392(9)
_cell_angle_alpha                105.723(5)
_cell_angle_beta                 108.005(5)
_cell_angle_gamma                100.048(4)
_cell_volume                     2752.0(3)
_cell_formula_units_Z            4
_cell_measurement_temperature    113(2)
_cell_measurement_reflns_used    12015
_cell_measurement_theta_min      2.3330
_cell_measurement_theta_max      31.0430

_exptl_crystal_description       blocks
_exptl_crystal_colour            colorless
_exptl_crystal_density_meas      ?
_exptl_crystal_density_method    ?
_exptl_crystal_density_diffrn    1.436
_exptl_crystal_F_000             1216
_exptl_transmission_factor_min   ?
_exptl_transmission_factor_max   ?
_exptl_crystal_size_max          0.200
_exptl_crystal_size_mid          0.180
_exptl_crystal_size_min          0.120
_exptl_absorpt_coefficient_mu    0.643
_shelx_estimated_absorpt_T_min   0.882
_shelx_estimated_absorpt_T_max   0.927
_exptl_absorpt_correction_type   MULTI-SCAN
_exptl_absorpt_correction_T_min  0.69505
_exptl_absorpt_correction_T_max  1
_exptl_absorpt_process_details   
;
CrysAlisPro 1.171.39.46 (Rigaku Oxford Diffraction, 2018)
Empirical absorption correction using spherical harmonics,
 implemented in SCALE3 ABSPACK scaling algorithm.
;
_exptl_absorpt_special_details   ?
_diffrn_ambient_temperature      113(2)
_diffrn_radiation_wavelength     0.71073
_diffrn_radiation_type           MoK\a
_diffrn_source                   'rotating anode'
_diffrn_measurement_device_type  'rigaku saturn'
_diffrn_measurement_method       '\w scans'
_diffrn_detector_area_resol_mean ?
_diffrn_reflns_number            21382
_diffrn_reflns_av_unetI/netI     0.0585
_diffrn_reflns_av_R_equivalents  0.0462
_diffrn_reflns_limit_h_min       -15
_diffrn_reflns_limit_h_max       15
_diffrn_reflns_limit_k_min       -15
_diffrn_reflns_limit_k_max       15
_diffrn_reflns_limit_l_min       -21
_diffrn_reflns_limit_l_max       21
_diffrn_reflns_theta_min         1.654
_diffrn_reflns_theta_max         25.020
_diffrn_reflns_theta_full        25.020
_diffrn_measured_fraction_theta_max 0.992
_diffrn_measured_fraction_theta_full 0.992
_diffrn_reflns_Laue_measured_fraction_max 0.992
_diffrn_reflns_Laue_measured_fraction_full 0.992
_diffrn_reflns_point_group_measured_fraction_max 0.992
_diffrn_reflns_point_group_measured_fraction_full 0.992
_reflns_number_total             9633
_reflns_number_gt                7399
_reflns_threshold_expression     'I > 2\s(I)'
_reflns_Friedel_coverage         0.000
_reflns_Friedel_fraction_max     .
_reflns_Friedel_fraction_full    .

_reflns_special_details          
;
 Reflections were merged by SHELXL according to the crystal
 class for the calculation of statistics and refinement.
 
 _reflns_Friedel_fraction is defined as the number of unique
 Friedel pairs measured divided by the number that would be
 possible theoretically, ignoring centric projections and
 systematic absences.
;

_computing_data_collection       crystalclear
_computing_cell_refinement       crystalclear
_computing_data_reduction        'CrysAlisPro 1.171.39.46 (Rigaku OD, 2018)'
_computing_structure_solution    'SHELXS-97 (Sheldrick, 1990)'
_computing_structure_refinement  'SHELXL-97 (Sheldrick, 1997)'
_computing_molecular_graphics    'Bruker SHELXTL'
_computing_publication_material  'Bruker SHELXTL'
_refine_special_details          ?
_refine_ls_structure_factor_coef Fsqd
_refine_ls_matrix_type           full
_refine_ls_weighting_scheme      calc
_refine_ls_weighting_details     
'w=1/[\s^2^(Fo^2^)+(0.1770P)^2^+9.2942P] where P=(Fo^2^+2Fc^2^)/3'
_atom_sites_solution_primary     ?
_atom_sites_solution_secondary   ?
_atom_sites_solution_hydrogens   geom
_refine_ls_hydrogen_treatment    constr
_refine_ls_extinction_method     none
_refine_ls_extinction_coef       .
_refine_ls_number_reflns         9633
_refine_ls_number_parameters     649
_refine_ls_number_restraints     0
_refine_ls_R_factor_all          0.1175
_refine_ls_R_factor_gt           0.0986
_refine_ls_wR_factor_ref         0.3124
_refine_ls_wR_factor_gt          0.2926
_refine_ls_goodness_of_fit_ref   1.081
_refine_ls_restrained_S_all      1.081
_refine_ls_shift/su_max          0.003
_refine_ls_shift/su_mean         0.001

loop_
_atom_site_label
_atom_site_type_symbol
_atom_site_fract_x
_atom_site_fract_y
_atom_site_fract_z
_atom_site_U_iso_or_equiv
_atom_site_adp_type
_atom_site_occupancy
_atom_site_site_symmetry_order
_atom_site_calc_flag
_atom_site_refinement_flags_posn
_atom_site_refinement_flags_adp
_atom_site_refinement_flags_occupancy
_atom_site_disorder_assembly
_atom_site_disorder_group
Cl1 Cl 1.02887(13) 1.07745(15) 0.13947(11) 0.0495(5) Uani 1 1 d . . . . .
Cl2 Cl 0.96141(16) 1.20156(16) -0.02980(15) 0.0624(6) Uani 1 1 d . . . . .
Cl3 Cl 0.74975(17) 1.04603(16) -0.13977(12) 0.0563(5) Uani 1 1 d . . . . .
Cl4 Cl 0.1341(2) 0.28381(15) 0.87671(14) 0.0619(6) Uani 1 1 d . . . . .
Cl5 Cl 0.00863(17) -0.01493(16) 0.68494(14) 0.0647(6) Uani 1 1 d . . . . .
Cl6 Cl 0.12043(17) 0.06591(16) 0.59034(11) 0.0560(5) Uani 1 1 d . . . . .
Cl7 Cl 0.45699(16) 0.89798(15) 0.36535(11) 0.0505(5) Uani 1 1 d . . . . .
Cl8 Cl 0.74425(16) 1.00931(15) 0.54972(14) 0.0580(5) Uani 1 1 d . . . . .
Cl9 Cl 0.68841(16) 0.89681(15) 0.65150(11) 0.0539(5) Uani 1 1 d . . . . .
Cl10 Cl -0.09178(18) 0.25171(15) 0.60474(15) 0.0679(7) Uani 1 1 d . . . . .
Cl11 Cl -0.20718(18) 0.2923(2) 0.80398(14) 0.0670(6) Uani 1 1 d . . . . .
Cl12 Cl -0.03428(17) 0.49288(19) 0.90000(11) 0.0616(6) Uani 1 1 d . . . . .
C1 C 0.4592(5) 0.6213(5) -0.0431(4) 0.0341(13) Uani 1 1 d . . . . .
H1 H 0.517766 0.602218 -0.059604 0.041 Uiso 1 1 calc R U . . .
C2 C 0.3712(5) 0.5400(5) -0.0483(4) 0.0371(14) Uani 1 1 d . . . . .
H2 H 0.369324 0.465935 -0.069385 0.045 Uiso 1 1 calc R U . . .
C3 C 0.2874(5) 0.5664(5) -0.0232(4) 0.0408(15) Uani 1 1 d . . . . .
H3 H 0.228753 0.511021 -0.025196 0.049 Uiso 1 1 calc R U . . .
C4 C 0.2885(5) 0.6752(5) 0.0053(4) 0.0413(15) Uani 1 1 d . . . . .
H4 H 0.229723 0.693797 0.021708 0.050 Uiso 1 1 calc R U . . .
C5 C 0.3752(5) 0.7560(5) 0.0096(4) 0.0370(14) Uani 1 1 d . . . . .
H5 H 0.375184 0.829692 0.028824 0.044 Uiso 1 1 calc R U . . .
C6 C 0.4624(5) 0.7307(5) -0.0138(3) 0.0306(13) Uani 1 1 d . . . . .
C7 C 0.5588(5) 0.8189(5) -0.0049(3) 0.0301(12) Uani 1 1 d . . . . .
C8 C 0.5838(5) 0.9243(5) 0.0502(4) 0.0336(13) Uani 1 1 d . . . . .
H8 H 0.538971 0.939757 0.082159 0.040 Uiso 1 1 calc R U . . .
C9 C 0.6727(5) 1.0070(5) 0.0592(4) 0.0353(14) Uani 1 1 d . . . . .
H9 H 0.687856 1.077823 0.097225 0.042 Uiso 1 1 calc R U . . .
C10 C 0.7401(5) 0.9876(5) 0.0132(4) 0.0338(13) Uani 1 1 d . . . . .
C11 C 0.7167(5) 0.8817(5) -0.0407(4) 0.0330(13) Uani 1 1 d . . . . .
H11 H 0.762348 0.865900 -0.071953 0.040 Uiso 1 1 calc R U . . .
C12 C 0.6284(5) 0.7997(5) -0.0491(4) 0.0320(13) Uani 1 1 d . . . . .
H12 H 0.614701 0.728424 -0.086013 0.038 Uiso 1 1 calc R U . . .
C13 C 0.8350(5) 1.0775(5) 0.0245(4) 0.0357(14) Uani 1 1 d . . . . .
C14 C 0.9189(6) 1.1416(6) 0.1108(5) 0.0507(18) Uani 1 1 d . . . . .
H14A H 0.880228 1.147574 0.150498 0.061 Uiso 1 1 calc R U . . .
H14B H 0.952439 1.215823 0.113722 0.061 Uiso 1 1 calc R U . . .
C15 C 0.8473(6) 1.1047(5) -0.0394(5) 0.0442(16) Uani 1 1 d . . . . .
C16 C 0.5083(6) 0.5846(5) 0.7263(4) 0.0402(15) Uani 1 1 d . . . . .
H16 H 0.431253 0.577784 0.698088 0.048 Uiso 1 1 calc R U . . .
C17 C 0.5901(6) 0.6679(5) 0.7277(4) 0.0431(15) Uani 1 1 d . . . . .
H17 H 0.568081 0.716147 0.699652 0.052 Uiso 1 1 calc R U . . .
C18 C 0.7035(6) 0.6818(5) 0.7693(4) 0.0428(15) Uani 1 1 d . . . . .
H18 H 0.759553 0.739280 0.770764 0.051 Uiso 1 1 calc R U . . .
C19 C 0.7325(6) 0.6089(6) 0.8087(5) 0.0544(19) Uani 1 1 d . . . . .
H19 H 0.809597 0.616745 0.837680 0.065 Uiso 1 1 calc R U . . .
C20 C 0.6510(6) 0.5252(6) 0.8064(5) 0.0524(18) Uani 1 1 d . . . . .
H20 H 0.673796 0.476254 0.833489 0.063 Uiso 1 1 calc R U . . .
C21 C 0.5364(5) 0.5102(5) 0.7656(4) 0.0334(13) Uani 1 1 d . . . . .
C22 C 0.4490(5) 0.4202(5) 0.7620(4) 0.0306(12) Uani 1 1 d . . . . .
C23 C 0.4748(5) 0.3513(5) 0.8076(4) 0.0387(14) Uani 1 1 d . . . . .
H23 H 0.550831 0.362473 0.841567 0.046 Uiso 1 1 calc R U . . .
C24 C 0.3915(5) 0.2673(5) 0.8041(4) 0.0371(14) Uani 1 1 d . . . . .
H24 H 0.411997 0.222270 0.835579 0.044 Uiso 1 1 calc R U . . .
C25 C 0.2800(5) 0.2476(5) 0.7561(4) 0.0327(13) Uani 1 1 d . . . . .
C26 C 0.2528(5) 0.3148(5) 0.7101(4) 0.0416(15) Uani 1 1 d . . . . .
H26 H 0.176544 0.303352 0.676439 0.050 Uiso 1 1 calc R U . . .
C27 C 0.3361(6) 0.3983(5) 0.7129(4) 0.0417(15) Uani 1 1 d . . . . .
H27 H 0.315223 0.441929 0.680127 0.050 Uiso 1 1 calc R U . . .
C28 C 0.1909(5) 0.1620(5) 0.7571(4) 0.0373(14) Uani 1 1 d . . . . .
C29 C 0.1831(6) 0.1686(6) 0.8389(4) 0.0452(16) Uani 1 1 d . . . . .
H29A H 0.258006 0.176242 0.879380 0.054 Uiso 1 1 calc R U . . .
H29B H 0.130459 0.101029 0.832833 0.054 Uiso 1 1 calc R U . . .
C30 C 0.1163(6) 0.0834(5) 0.6874(4) 0.0425(15) Uani 1 1 d . . . . .
C31 C 0.2537(5) 0.3698(5) 0.4732(4) 0.0393(15) Uani 1 1 d . . . . .
H31 H 0.308127 0.353355 0.450544 0.047 Uiso 1 1 calc R U . . .
C32 C 0.1767(6) 0.2868(5) 0.4752(4) 0.0441(16) Uani 1 1 d . . . . .
H32 H 0.179217 0.214122 0.454454 0.053 Uiso 1 1 calc R U . . .
C33 C 0.0953(6) 0.3079(5) 0.5072(4) 0.0415(15) Uani 1 1 d . . . . .
H33 H 0.041792 0.250330 0.508130 0.050 Uiso 1 1 calc R U . . .
C34 C 0.0936(5) 0.4158(5) 0.5382(4) 0.0377(14) Uani 1 1 d . . . . .
H34 H 0.038878 0.431885 0.560660 0.045 Uiso 1 1 calc R U . . .
C35 C 0.1711(5) 0.4986(5) 0.5361(4) 0.0354(14) Uani 1 1 d . . . . .
H35 H 0.168726 0.571224 0.557149 0.042 Uiso 1 1 calc R U . . .
C36 C 0.2536(5) 0.4784(5) 0.5039(4) 0.0327(13) Uani 1 1 d . . . . .
C37 C 0.3356(5) 0.5680(5) 0.5000(3) 0.0310(13) Uani 1 1 d . . . . .
C38 C 0.3579(5) 0.6764(5) 0.5494(4) 0.0336(13) Uani 1 1 d . . . . .
H38 H 0.320669 0.693343 0.586968 0.040 Uiso 1 1 calc R U . . .
C39 C 0.4333(5) 0.7594(5) 0.5446(4) 0.0357(14) Uani 1 1 d . . . . .
H39 H 0.446902 0.832247 0.578811 0.043 Uiso 1 1 calc R U . . .
C40 C 0.4892(5) 0.7376(5) 0.4904(4) 0.0351(13) Uani 1 1 d . . . . .
C41 C 0.4668(6) 0.6311(5) 0.4401(4) 0.0395(15) Uani 1 1 d . . . . .
H41 H 0.503648 0.614857 0.402220 0.047 Uiso 1 1 calc R U . . .
C42 C 0.3906(5) 0.5475(5) 0.4445(4) 0.0389(15) Uani 1 1 d . . . . .
H42 H 0.375750 0.475109 0.409021 0.047 Uiso 1 1 calc R U . . .
C43 C 0.5708(5) 0.8256(5) 0.4852(4) 0.0372(14) Uani 1 1 d . . . . .
C44 C 0.5596(6) 0.8289(6) 0.4003(4) 0.0469(17) Uani 1 1 d . . . . .
H44A H 0.536395 0.753887 0.360398 0.056 Uiso 1 1 calc R U . . .
H44B H 0.633365 0.866969 0.402359 0.056 Uiso 1 1 calc R U . . .
C45 C 0.6549(6) 0.8999(5) 0.5525(5) 0.0434(16) Uani 1 1 d . . . . .
C46 C 0.3512(5) 0.7787(5) 0.7819(4) 0.0376(14) Uani 1 1 d . . . . .
H46 H 0.373178 0.738217 0.817053 0.045 Uiso 1 1 calc R U . . .
C47 C 0.4326(6) 0.8612(5) 0.7818(4) 0.0413(15) Uani 1 1 d . . . . .
H47 H 0.509152 0.876240 0.816384 0.050 Uiso 1 1 calc R U . . .
C48 C 0.4027(6) 0.9212(5) 0.7319(4) 0.0441(16) Uani 1 1 d . . . . .
H48 H 0.457999 0.978424 0.732360 0.053 Uiso 1 1 calc R U . . .
C49 C 0.2926(7) 0.8976(6) 0.6816(5) 0.0535(19) Uani 1 1 d . . . . .
H49 H 0.272064 0.938973 0.646892 0.064 Uiso 1 1 calc R U . . .
C50 C 0.2099(6) 0.8148(6) 0.6797(5) 0.0447(16) Uani 1 1 d . . . . .
H50 H 0.134137 0.799270 0.643239 0.054 Uiso 1 1 calc R U . . .
C51 C 0.2378(5) 0.7537(5) 0.7316(4) 0.0352(14) Uani 1 1 d . . . . .
C52 C 0.1510(5) 0.6667(5) 0.7329(3) 0.0328(13) Uani 1 1 d . . . . .
C53 C 0.0357(5) 0.6572(5) 0.6992(4) 0.0359(14) Uani 1 1 d . . . . .
H53 H 0.012163 0.708578 0.675193 0.043 Uiso 1 1 calc R U . . .
C54 C -0.0451(5) 0.5749(5) 0.7001(4) 0.0373(14) Uani 1 1 d . . . . .
H54 H -0.122450 0.570207 0.675779 0.045 Uiso 1 1 calc R U . . .
C55 C -0.0146(5) 0.4995(5) 0.7358(4) 0.0358(14) Uani 1 1 d . . . . .
C56 C 0.1005(6) 0.5080(6) 0.7691(4) 0.0451(16) Uani 1 1 d . . . . .
H56 H 0.123531 0.456215 0.792849 0.054 Uiso 1 1 calc R U . . .
C57 C 0.1808(6) 0.5892(5) 0.7683(4) 0.0413(15) Uani 1 1 d . . . . .
H57 H 0.258019 0.592985 0.792285 0.050 Uiso 1 1 calc R U . . .
C58 C -0.1006(5) 0.4081(5) 0.7339(4) 0.0384(14) Uani 1 1 d . . . . .
C59 C -0.1750(6) 0.3260(6) 0.6504(5) 0.0490(17) Uani 1 1 d . . . . .
H59A H -0.212005 0.362980 0.613557 0.059 Uiso 1 1 calc R U . . .
H59B H -0.234322 0.274754 0.656257 0.059 Uiso 1 1 calc R U . . .
C60 C -0.1111(6) 0.3987(6) 0.8026(4) 0.0477(17) Uani 1 1 d . . . . .

loop_
_atom_site_aniso_label
_atom_site_aniso_U_11
_atom_site_aniso_U_22
_atom_site_aniso_U_33
_atom_site_aniso_U_23
_atom_site_aniso_U_13
_atom_site_aniso_U_12
Cl1 0.0278(8) 0.0568(10) 0.0485(10) 0.0170(8) 0.0017(7) 0.0004(7)
Cl2 0.0444(11) 0.0513(10) 0.0979(16) 0.0375(11) 0.0304(11) 0.0037(8)
Cl3 0.0516(11) 0.0633(11) 0.0555(11) 0.0314(9) 0.0178(9) 0.0072(9)
Cl4 0.0903(15) 0.0479(10) 0.0837(14) 0.0358(10) 0.0646(13) 0.0277(10)
Cl5 0.0428(10) 0.0514(11) 0.0777(14) 0.0227(10) 0.0042(9) -0.0069(8)
Cl6 0.0533(11) 0.0566(11) 0.0389(9) 0.0127(8) 0.0003(8) 0.0062(9)
Cl7 0.0530(11) 0.0606(11) 0.0517(10) 0.0355(9) 0.0208(8) 0.0222(9)
Cl8 0.0465(10) 0.0507(10) 0.0792(14) 0.0267(10) 0.0278(10) 0.0052(8)
Cl9 0.0505(11) 0.0526(10) 0.0451(10) 0.0156(8) 0.0084(8) 0.0012(8)
Cl10 0.0535(12) 0.0442(10) 0.0862(15) -0.0075(10) 0.0410(11) -0.0130(8)
Cl11 0.0565(12) 0.0834(15) 0.0705(13) 0.0457(12) 0.0249(10) 0.0103(11)
Cl12 0.0514(11) 0.0890(15) 0.0363(9) 0.0217(9) 0.0087(8) 0.0145(10)
C1 0.028(3) 0.040(3) 0.029(3) 0.012(3) 0.003(2) 0.012(3)
C2 0.036(3) 0.036(3) 0.034(3) 0.014(3) 0.005(3) 0.008(3)
C3 0.032(3) 0.045(4) 0.041(4) 0.019(3) 0.007(3) 0.003(3)
C4 0.033(3) 0.048(4) 0.051(4) 0.027(3) 0.018(3) 0.014(3)
C5 0.031(3) 0.037(3) 0.043(4) 0.018(3) 0.011(3) 0.010(3)
C6 0.031(3) 0.037(3) 0.023(3) 0.013(2) 0.004(2) 0.012(3)
C7 0.027(3) 0.037(3) 0.022(3) 0.013(2) 0.001(2) 0.010(2)
C8 0.032(3) 0.037(3) 0.031(3) 0.011(3) 0.011(3) 0.012(3)
C9 0.031(3) 0.030(3) 0.036(3) 0.004(3) 0.009(3) 0.005(3)
C10 0.029(3) 0.036(3) 0.033(3) 0.013(3) 0.006(3) 0.011(3)
C11 0.026(3) 0.037(3) 0.031(3) 0.008(3) 0.009(2) 0.005(2)
C12 0.027(3) 0.034(3) 0.026(3) 0.006(2) 0.003(2) 0.008(2)
C13 0.031(3) 0.030(3) 0.045(4) 0.013(3) 0.013(3) 0.008(3)
C14 0.039(4) 0.041(4) 0.052(4) -0.006(3) 0.014(3) 0.002(3)
C15 0.033(3) 0.039(3) 0.063(4) 0.022(3) 0.019(3) 0.008(3)
C16 0.036(3) 0.042(3) 0.037(3) 0.016(3) 0.006(3) 0.008(3)
C17 0.041(4) 0.040(3) 0.045(4) 0.015(3) 0.012(3) 0.006(3)
C18 0.038(4) 0.037(3) 0.045(4) 0.005(3) 0.016(3) 0.001(3)
C19 0.025(3) 0.054(4) 0.068(5) 0.019(4) 0.004(3) 0.002(3)
C20 0.035(4) 0.051(4) 0.067(5) 0.028(4) 0.006(3) 0.011(3)
C21 0.035(3) 0.033(3) 0.026(3) 0.005(2) 0.008(2) 0.009(3)
C22 0.029(3) 0.030(3) 0.027(3) 0.007(2) 0.004(2) 0.010(2)
C23 0.028(3) 0.046(4) 0.032(3) 0.015(3) -0.002(3) 0.009(3)
C24 0.035(3) 0.040(3) 0.032(3) 0.019(3) 0.001(3) 0.011(3)
C25 0.033(3) 0.034(3) 0.027(3) 0.013(2) 0.004(2) 0.007(3)
C26 0.030(3) 0.046(4) 0.044(4) 0.024(3) 0.000(3) 0.010(3)
C27 0.036(4) 0.044(4) 0.047(4) 0.026(3) 0.009(3) 0.013(3)
C28 0.037(3) 0.036(3) 0.036(3) 0.019(3) 0.004(3) 0.012(3)
C29 0.038(4) 0.045(4) 0.049(4) 0.023(3) 0.008(3) 0.009(3)
C30 0.034(3) 0.045(4) 0.040(4) 0.020(3) -0.001(3) 0.008(3)
C31 0.030(3) 0.039(3) 0.043(4) 0.009(3) 0.008(3) 0.014(3)
C32 0.036(4) 0.031(3) 0.047(4) 0.005(3) 0.000(3) 0.009(3)
C33 0.037(4) 0.040(3) 0.040(4) 0.018(3) 0.004(3) 0.004(3)
C34 0.033(3) 0.043(3) 0.034(3) 0.018(3) 0.007(3) 0.007(3)
C35 0.038(3) 0.037(3) 0.030(3) 0.014(3) 0.009(3) 0.012(3)
C36 0.029(3) 0.034(3) 0.027(3) 0.010(2) 0.001(2) 0.007(2)
C37 0.026(3) 0.034(3) 0.024(3) 0.011(2) -0.002(2) 0.008(2)
C38 0.038(3) 0.035(3) 0.028(3) 0.012(3) 0.011(3) 0.011(3)
C39 0.038(3) 0.031(3) 0.031(3) 0.007(3) 0.008(3) 0.009(3)
C40 0.031(3) 0.041(3) 0.031(3) 0.012(3) 0.007(3) 0.013(3)
C41 0.039(4) 0.047(4) 0.034(3) 0.015(3) 0.014(3) 0.016(3)
C42 0.040(4) 0.038(3) 0.030(3) 0.003(3) 0.008(3) 0.013(3)
C43 0.037(3) 0.039(3) 0.041(4) 0.016(3) 0.018(3) 0.014(3)
C44 0.054(4) 0.053(4) 0.045(4) 0.022(3) 0.026(3) 0.019(3)
C45 0.040(4) 0.041(4) 0.051(4) 0.019(3) 0.018(3) 0.008(3)
C46 0.040(4) 0.041(3) 0.036(3) 0.019(3) 0.013(3) 0.015(3)
C47 0.040(4) 0.045(4) 0.036(3) 0.014(3) 0.011(3) 0.013(3)
C48 0.052(4) 0.036(3) 0.048(4) 0.015(3) 0.026(3) 0.009(3)
C49 0.066(5) 0.052(4) 0.057(5) 0.033(4) 0.023(4) 0.029(4)
C50 0.045(4) 0.044(4) 0.050(4) 0.026(3) 0.012(3) 0.018(3)
C51 0.040(3) 0.037(3) 0.029(3) 0.007(3) 0.014(3) 0.017(3)
C52 0.037(3) 0.039(3) 0.022(3) 0.011(2) 0.007(2) 0.016(3)
C53 0.033(3) 0.042(3) 0.030(3) 0.015(3) 0.004(3) 0.013(3)
C54 0.026(3) 0.053(4) 0.030(3) 0.017(3) 0.003(2) 0.012(3)
C55 0.031(3) 0.048(4) 0.025(3) 0.012(3) 0.004(2) 0.014(3)
C56 0.039(4) 0.051(4) 0.049(4) 0.031(3) 0.007(3) 0.019(3)
C57 0.034(3) 0.046(4) 0.044(4) 0.024(3) 0.005(3) 0.015(3)
C58 0.028(3) 0.052(4) 0.038(3) 0.024(3) 0.006(3) 0.015(3)
C59 0.048(4) 0.055(4) 0.047(4) 0.023(3) 0.016(3) 0.014(3)
C60 0.041(4) 0.062(4) 0.041(4) 0.023(3) 0.011(3) 0.015(3)

_geom_special_details            
;
 All esds (except the esd in the dihedral angle between two l.s. planes)
 are estimated using the full covariance matrix.  The cell esds are taken
 into account individually in the estimation of esds in distances, angles
 and torsion angles; correlations between esds in cell parameters are only
 used when they are defined by crystal symmetry.  An approximate (isotropic)
 treatment of cell esds is used for estimating esds involving l.s. planes.
;

loop_
_geom_bond_atom_site_label_1
_geom_bond_atom_site_label_2
_geom_bond_distance
_geom_bond_site_symmetry_2
_geom_bond_publ_flag
Cl1 C14 1.806(8) . ?
Cl2 C15 1.720(7) . ?
Cl3 C15 1.723(8) . ?
Cl4 C29 1.810(7) . ?
Cl5 C30 1.725(7) . ?
Cl6 C30 1.722(7) . ?
Cl7 C44 1.804(7) . ?
Cl8 C45 1.723(7) . ?
Cl9 C45 1.717(7) . ?
Cl10 C59 1.822(7) . ?
Cl11 C60 1.732(8) . ?
Cl12 C60 1.716(8) . ?
C1 C2 1.395(9) . ?
C1 C6 1.399(8) . ?
C1 H1 0.9500 . ?
C2 C3 1.368(9) . ?
C2 H2 0.9500 . ?
C3 C4 1.398(9) . ?
C3 H3 0.9500 . ?
C4 C5 1.385(9) . ?
C4 H4 0.9500 . ?
C5 C6 1.391(9) . ?
C5 H5 0.9500 . ?
C6 C7 1.497(9) . ?
C7 C12 1.394(8) . ?
C7 C8 1.398(8) . ?
C8 C9 1.387(9) . ?
C8 H8 0.9500 . ?
C9 C10 1.392(9) . ?
C9 H9 0.9500 . ?
C10 C11 1.398(9) . ?
C10 C13 1.484(9) . ?
C11 C12 1.380(9) . ?
C11 H11 0.9500 . ?
C12 H12 0.9500 . ?
C13 C15 1.343(10) . ?
C13 C14 1.499(9) . ?
C14 H14A 0.9900 . ?
C14 H14B 0.9900 . ?
C16 C17 1.388(9) . ?
C16 C21 1.403(9) . ?
C16 H16 0.9500 . ?
C17 C18 1.387(10) . ?
C17 H17 0.9500 . ?
C18 C19 1.389(11) . ?
C18 H18 0.9500 . ?
C19 C20 1.382(10) . ?
C19 H19 0.9500 . ?
C20 C21 1.396(9) . ?
C20 H20 0.9500 . ?
C21 C22 1.475(9) . ?
C22 C27 1.392(9) . ?
C22 C23 1.408(9) . ?
C23 C24 1.390(9) . ?
C23 H23 0.9500 . ?
C24 C25 1.375(8) . ?
C24 H24 0.9500 . ?
C25 C26 1.397(9) . ?
C25 C28 1.489(9) . ?
C26 C27 1.390(10) . ?
C26 H26 0.9500 . ?
C27 H27 0.9500 . ?
C28 C30 1.341(9) . ?
C28 C29 1.489(10) . ?
C29 H29A 0.9900 . ?
C29 H29B 0.9900 . ?
C31 C32 1.374(10) . ?
C31 C36 1.404(9) . ?
C31 H31 0.9500 . ?
C32 C33 1.391(10) . ?
C32 H32 0.9500 . ?
C33 C34 1.402(9) . ?
C33 H33 0.9500 . ?
C34 C35 1.376(9) . ?
C34 H34 0.9500 . ?
C35 C36 1.402(9) . ?
C35 H35 0.9500 . ?
C36 C37 1.489(9) . ?
C37 C42 1.398(9) . ?
C37 C38 1.402(8) . ?
C38 C39 1.387(9) . ?
C38 H38 0.9500 . ?
C39 C40 1.389(9) . ?
C39 H39 0.9500 . ?
C40 C41 1.386(9) . ?
C40 C43 1.484(9) . ?
C41 C42 1.395(10) . ?
C41 H41 0.9500 . ?
C42 H42 0.9500 . ?
C43 C45 1.343(10) . ?
C43 C44 1.506(9) . ?
C44 H44A 0.9900 . ?
C44 H44B 0.9900 . ?
C46 C47 1.390(9) . ?
C46 C51 1.397(9) . ?
C46 H46 0.9500 . ?
C47 C48 1.372(10) . ?
C47 H47 0.9500 . ?
C48 C49 1.365(11) . ?
C48 H48 0.9500 . ?
C49 C50 1.387(11) . ?
C49 H49 0.9500 . ?
C50 C51 1.406(9) . ?
C50 H50 0.9500 . ?
C51 C52 1.483(9) . ?
C52 C53 1.404(9) . ?
C52 C57 1.404(9) . ?
C53 C54 1.388(9) . ?
C53 H53 0.9500 . ?
C54 C55 1.383(9) . ?
C54 H54 0.9500 . ?
C55 C56 1.403(9) . ?
C55 C58 1.490(9) . ?
C56 C57 1.374(10) . ?
C56 H56 0.9500 . ?
C57 H57 0.9500 . ?
C58 C60 1.325(10) . ?
C58 C59 1.496(10) . ?
C59 H59A 0.9900 . ?
C59 H59B 0.9900 . ?

loop_
_geom_angle_atom_site_label_1
_geom_angle_atom_site_label_2
_geom_angle_atom_site_label_3
_geom_angle
_geom_angle_site_symmetry_1
_geom_angle_site_symmetry_3
_geom_angle_publ_flag
C2 C1 C6 120.8(6) . . ?
C2 C1 H1 119.6 . . ?
C6 C1 H1 119.6 . . ?
C3 C2 C1 120.2(6) . . ?
C3 C2 H2 119.9 . . ?
C1 C2 H2 119.9 . . ?
C2 C3 C4 119.7(6) . . ?
C2 C3 H3 120.1 . . ?
C4 C3 H3 120.1 . . ?
C5 C4 C3 120.1(6) . . ?
C5 C4 H4 120.0 . . ?
C3 C4 H4 120.0 . . ?
C4 C5 C6 121.0(6) . . ?
C4 C5 H5 119.5 . . ?
C6 C5 H5 119.5 . . ?
C5 C6 C1 118.2(6) . . ?
C5 C6 C7 120.6(5) . . ?
C1 C6 C7 121.2(5) . . ?
C12 C7 C8 117.2(6) . . ?
C12 C7 C6 122.1(5) . . ?
C8 C7 C6 120.7(5) . . ?
C9 C8 C7 121.5(6) . . ?
C9 C8 H8 119.3 . . ?
C7 C8 H8 119.3 . . ?
C8 C9 C10 120.9(5) . . ?
C8 C9 H9 119.5 . . ?
C10 C9 H9 119.5 . . ?
C9 C10 C11 117.7(6) . . ?
C9 C10 C13 119.7(5) . . ?
C11 C10 C13 122.5(5) . . ?
C12 C11 C10 121.1(6) . . ?
C12 C11 H11 119.5 . . ?
C10 C11 H11 119.5 . . ?
C11 C12 C7 121.6(5) . . ?
C11 C12 H12 119.2 . . ?
C7 C12 H12 119.2 . . ?
C15 C13 C10 122.5(6) . . ?
C15 C13 C14 119.0(6) . . ?
C10 C13 C14 118.5(6) . . ?
C13 C14 Cl1 110.9(5) . . ?
C13 C14 H14A 109.5 . . ?
Cl1 C14 H14A 109.5 . . ?
C13 C14 H14B 109.5 . . ?
Cl1 C14 H14B 109.5 . . ?
H14A C14 H14B 108.0 . . ?
C13 C15 Cl2 123.8(6) . . ?
C13 C15 Cl3 123.4(5) . . ?
Cl2 C15 Cl3 112.9(4) . . ?
C17 C16 C21 121.8(6) . . ?
C17 C16 H16 119.1 . . ?
C21 C16 H16 119.1 . . ?
C18 C17 C16 121.0(7) . . ?
C18 C17 H17 119.5 . . ?
C16 C17 H17 119.5 . . ?
C17 C18 C19 117.8(6) . . ?
C17 C18 H18 121.1 . . ?
C19 C18 H18 121.1 . . ?
C20 C19 C18 121.1(6) . . ?
C20 C19 H19 119.4 . . ?
C18 C19 H19 119.4 . . ?
C19 C20 C21 122.1(7) . . ?
C19 C20 H20 119.0 . . ?
C21 C20 H20 119.0 . . ?
C20 C21 C16 116.2(6) . . ?
C20 C21 C22 122.4(6) . . ?
C16 C21 C22 121.4(5) . . ?
C27 C22 C23 116.1(6) . . ?
C27 C22 C21 121.8(5) . . ?
C23 C22 C21 122.0(5) . . ?
C24 C23 C22 121.4(5) . . ?
C24 C23 H23 119.3 . . ?
C22 C23 H23 119.3 . . ?
C25 C24 C23 121.7(6) . . ?
C25 C24 H24 119.1 . . ?
C23 C24 H24 119.1 . . ?
C24 C25 C26 117.7(6) . . ?
C24 C25 C28 121.1(5) . . ?
C26 C25 C28 121.1(5) . . ?
C27 C26 C25 120.8(6) . . ?
C27 C26 H26 119.6 . . ?
C25 C26 H26 119.6 . . ?
C26 C27 C22 122.2(6) . . ?
C26 C27 H27 118.9 . . ?
C22 C27 H27 118.9 . . ?
C30 C28 C29 120.1(6) . . ?
C30 C28 C25 122.3(6) . . ?
C29 C28 C25 117.6(5) . . ?
C28 C29 Cl4 110.1(5) . . ?
C28 C29 H29A 109.6 . . ?
Cl4 C29 H29A 109.6 . . ?
C28 C29 H29B 109.6 . . ?
Cl4 C29 H29B 109.6 . . ?
H29A C29 H29B 108.2 . . ?
C28 C30 Cl6 123.7(6) . . ?
C28 C30 Cl5 124.1(6) . . ?
Cl6 C30 Cl5 112.1(4) . . ?
C32 C31 C36 121.4(6) . . ?
C32 C31 H31 119.3 . . ?
C36 C31 H31 119.3 . . ?
C31 C32 C33 120.8(6) . . ?
C31 C32 H32 119.6 . . ?
C33 C32 H32 119.6 . . ?
C32 C33 C34 118.7(6) . . ?
C32 C33 H33 120.6 . . ?
C34 C33 H33 120.6 . . ?
C35 C34 C33 120.1(6) . . ?
C35 C34 H34 120.0 . . ?
C33 C34 H34 120.0 . . ?
C34 C35 C36 121.7(6) . . ?
C34 C35 H35 119.1 . . ?
C36 C35 H35 119.1 . . ?
C35 C36 C31 117.2(6) . . ?
C35 C36 C37 121.5(5) . . ?
C31 C36 C37 121.3(5) . . ?
C42 C37 C38 117.2(6) . . ?
C42 C37 C36 121.1(5) . . ?
C38 C37 C36 121.7(5) . . ?
C39 C38 C37 121.2(6) . . ?
C39 C38 H38 119.4 . . ?
C37 C38 H38 119.4 . . ?
C38 C39 C40 120.9(6) . . ?
C38 C39 H39 119.5 . . ?
C40 C39 H39 119.5 . . ?
C41 C40 C39 118.6(6) . . ?
C41 C40 C43 119.9(6) . . ?
C39 C40 C43 121.5(6) . . ?
C40 C41 C42 120.6(6) . . ?
C40 C41 H41 119.7 . . ?
C42 C41 H41 119.7 . . ?
C41 C42 C37 121.4(6) . . ?
C41 C42 H42 119.3 . . ?
C37 C42 H42 119.3 . . ?
C45 C43 C40 122.7(6) . . ?
C45 C43 C44 119.3(6) . . ?
C40 C43 C44 118.0(6) . . ?
C43 C44 Cl7 110.8(5) . . ?
C43 C44 H44A 109.5 . . ?
Cl7 C44 H44A 109.5 . . ?
C43 C44 H44B 109.5 . . ?
Cl7 C44 H44B 109.5 . . ?
H44A C44 H44B 108.1 . . ?
C43 C45 Cl9 124.4(5) . . ?
C43 C45 Cl8 124.0(6) . . ?
Cl9 C45 Cl8 111.6(4) . . ?
C47 C46 C51 121.6(6) . . ?
C47 C46 H46 119.2 . . ?
C51 C46 H46 119.2 . . ?
C48 C47 C46 120.2(6) . . ?
C48 C47 H47 119.9 . . ?
C46 C47 H47 119.9 . . ?
C49 C48 C47 119.2(7) . . ?
C49 C48 H48 120.4 . . ?
C47 C48 H48 120.4 . . ?
C48 C49 C50 121.8(7) . . ?
C48 C49 H49 119.1 . . ?
C50 C49 H49 119.1 . . ?
C49 C50 C51 120.2(7) . . ?
C49 C50 H50 119.9 . . ?
C51 C50 H50 119.9 . . ?
C46 C51 C50 117.0(6) . . ?
C46 C51 C52 121.4(6) . . ?
C50 C51 C52 121.6(6) . . ?
C53 C52 C57 116.6(6) . . ?
C53 C52 C51 122.2(5) . . ?
C57 C52 C51 121.2(6) . . ?
C54 C53 C52 121.8(6) . . ?
C54 C53 H53 119.1 . . ?
C52 C53 H53 119.1 . . ?
C55 C54 C53 121.1(6) . . ?
C55 C54 H54 119.5 . . ?
C53 C54 H54 119.5 . . ?
C54 C55 C56 117.5(6) . . ?
C54 C55 C58 121.5(5) . . ?
C56 C55 C58 120.9(6) . . ?
C57 C56 C55 121.7(6) . . ?
C57 C56 H56 119.1 . . ?
C55 C56 H56 119.1 . . ?
C56 C57 C52 121.3(6) . . ?
C56 C57 H57 119.3 . . ?
C52 C57 H57 119.3 . . ?
C60 C58 C55 122.0(6) . . ?
C60 C58 C59 121.0(7) . . ?
C55 C58 C59 117.0(6) . . ?
C58 C59 Cl10 109.8(5) . . ?
C58 C59 H59A 109.7 . . ?
Cl10 C59 H59A 109.7 . . ?
C58 C59 H59B 109.7 . . ?
Cl10 C59 H59B 109.7 . . ?
H59A C59 H59B 108.2 . . ?
C58 C60 Cl12 123.8(6) . . ?
C58 C60 Cl11 123.8(6) . . ?
Cl12 C60 Cl11 112.4(4) . . ?

loop_
_geom_torsion_atom_site_label_1
_geom_torsion_atom_site_label_2
_geom_torsion_atom_site_label_3
_geom_torsion_atom_site_label_4
_geom_torsion
_geom_torsion_site_symmetry_1
_geom_torsion_site_symmetry_2
_geom_torsion_site_symmetry_3
_geom_torsion_site_symmetry_4
_geom_torsion_publ_flag
C6 C1 C2 C3 -1.2(9) . . . . ?
C1 C2 C3 C4 2.0(9) . . . . ?
C2 C3 C4 C5 -1.3(10) . . . . ?
C3 C4 C5 C6 -0.3(10) . . . . ?
C4 C5 C6 C1 1.0(9) . . . . ?
C4 C5 C6 C7 -176.9(6) . . . . ?
C2 C1 C6 C5 -0.3(8) . . . . ?
C2 C1 C6 C7 177.7(5) . . . . ?
C5 C6 C7 C12 -160.1(6) . . . . ?
C1 C6 C7 C12 22.1(8) . . . . ?
C5 C6 C7 C8 21.2(8) . . . . ?
C1 C6 C7 C8 -156.6(6) . . . . ?
C12 C7 C8 C9 1.3(8) . . . . ?
C6 C7 C8 C9 -179.9(5) . . . . ?
C7 C8 C9 C10 0.2(9) . . . . ?
C8 C9 C10 C11 -1.5(9) . . . . ?
C8 C9 C10 C13 -179.6(6) . . . . ?
C9 C10 C11 C12 1.3(9) . . . . ?
C13 C10 C11 C12 179.3(6) . . . . ?
C10 C11 C12 C7 0.3(9) . . . . ?
C8 C7 C12 C11 -1.5(8) . . . . ?
C6 C7 C12 C11 179.7(5) . . . . ?
C9 C10 C13 C15 -126.3(7) . . . . ?
C11 C10 C13 C15 55.7(9) . . . . ?
C9 C10 C13 C14 52.5(8) . . . . ?
C11 C10 C13 C14 -125.6(7) . . . . ?
C15 C13 C14 Cl1 -94.6(7) . . . . ?
C10 C13 C14 Cl1 86.6(6) . . . . ?
C10 C13 C15 Cl2 -175.1(5) . . . . ?
C14 C13 C15 Cl2 6.2(9) . . . . ?
C10 C13 C15 Cl3 5.1(9) . . . . ?
C14 C13 C15 Cl3 -173.7(5) . . . . ?
C21 C16 C17 C18 -1.0(10) . . . . ?
C16 C17 C18 C19 0.7(10) . . . . ?
C17 C18 C19 C20 0.1(11) . . . . ?
C18 C19 C20 C21 -0.7(12) . . . . ?
C19 C20 C21 C16 0.5(11) . . . . ?
C19 C20 C21 C22 179.2(7) . . . . ?
C17 C16 C21 C20 0.4(9) . . . . ?
C17 C16 C21 C22 -178.3(6) . . . . ?
C20 C21 C22 C27 -172.1(7) . . . . ?
C16 C21 C22 C27 6.6(9) . . . . ?
C20 C21 C22 C23 7.7(9) . . . . ?
C16 C21 C22 C23 -173.7(6) . . . . ?
C27 C22 C23 C24 -0.7(9) . . . . ?
C21 C22 C23 C24 179.5(6) . . . . ?
C22 C23 C24 C25 -0.2(10) . . . . ?
C23 C24 C25 C26 0.5(10) . . . . ?
C23 C24 C25 C28 -176.0(6) . . . . ?
C24 C25 C26 C27 0.1(10) . . . . ?
C28 C25 C26 C27 176.6(6) . . . . ?
C25 C26 C27 C22 -1.1(11) . . . . ?
C23 C22 C27 C26 1.3(10) . . . . ?
C21 C22 C27 C26 -178.9(6) . . . . ?
C24 C25 C28 C30 -126.5(7) . . . . ?
C26 C25 C28 C30 57.1(9) . . . . ?
C24 C25 C28 C29 56.2(8) . . . . ?
C26 C25 C28 C29 -120.2(7) . . . . ?
C30 C28 C29 Cl4 -108.1(6) . . . . ?
C25 C28 C29 Cl4 69.3(6) . . . . ?
C29 C28 C30 Cl6 -177.9(5) . . . . ?
C25 C28 C30 Cl6 4.9(9) . . . . ?
C29 C28 C30 Cl5 -0.5(9) . . . . ?
C25 C28 C30 Cl5 -177.7(5) . . . . ?
C36 C31 C32 C33 0.6(10) . . . . ?
C31 C32 C33 C34 -0.5(10) . . . . ?
C32 C33 C34 C35 0.4(9) . . . . ?
C33 C34 C35 C36 -0.3(9) . . . . ?
C34 C35 C36 C31 0.3(9) . . . . ?
C34 C35 C36 C37 178.6(5) . . . . ?
C32 C31 C36 C35 -0.4(9) . . . . ?
C32 C31 C36 C37 -178.7(6) . . . . ?
C35 C36 C37 C42 -158.0(6) . . . . ?
C31 C36 C37 C42 20.3(8) . . . . ?
C35 C36 C37 C38 19.7(8) . . . . ?
C31 C36 C37 C38 -162.1(6) . . . . ?
C42 C37 C38 C39 -1.4(9) . . . . ?
C36 C37 C38 C39 -179.1(5) . . . . ?
C37 C38 C39 C40 0.0(9) . . . . ?
C38 C39 C40 C41 1.0(9) . . . . ?
C38 C39 C40 C43 -179.4(6) . . . . ?
C39 C40 C41 C42 -0.7(9) . . . . ?
C43 C40 C41 C42 179.8(6) . . . . ?
C40 C41 C42 C37 -0.7(10) . . . . ?
C38 C37 C42 C41 1.7(9) . . . . ?
C36 C37 C42 C41 179.4(6) . . . . ?
C41 C40 C43 C45 -130.3(7) . . . . ?
C39 C40 C43 C45 50.1(9) . . . . ?
C41 C40 C43 C44 48.1(8) . . . . ?
C39 C40 C43 C44 -131.5(6) . . . . ?
C45 C43 C44 Cl7 -97.6(7) . . . . ?
C40 C43 C44 Cl7 84.0(6) . . . . ?
C40 C43 C45 Cl9 6.5(9) . . . . ?
C44 C43 C45 Cl9 -171.9(5) . . . . ?
C40 C43 C45 Cl8 -174.6(5) . . . . ?
C44 C43 C45 Cl8 7.0(9) . . . . ?
C51 C46 C47 C48 0.4(10) . . . . ?
C46 C47 C48 C49 -1.0(10) . . . . ?
C47 C48 C49 C50 0.2(11) . . . . ?
C48 C49 C50 C51 1.2(11) . . . . ?
C47 C46 C51 C50 1.0(9) . . . . ?
C47 C46 C51 C52 -179.0(6) . . . . ?
C49 C50 C51 C46 -1.8(9) . . . . ?
C49 C50 C51 C52 178.3(6) . . . . ?
C46 C51 C52 C53 164.2(6) . . . . ?
C50 C51 C52 C53 -15.8(9) . . . . ?
C46 C51 C52 C57 -15.6(9) . . . . ?
C50 C51 C52 C57 164.3(6) . . . . ?
C57 C52 C53 C54 -0.7(9) . . . . ?
C51 C52 C53 C54 179.4(5) . . . . ?
C52 C53 C54 C55 1.2(9) . . . . ?
C53 C54 C55 C56 -1.5(9) . . . . ?
C53 C54 C55 C58 -177.3(6) . . . . ?
C54 C55 C56 C57 1.4(10) . . . . ?
C58 C55 C56 C57 177.3(6) . . . . ?
C55 C56 C57 C52 -1.0(11) . . . . ?
C53 C52 C57 C56 0.6(9) . . . . ?
C51 C52 C57 C56 -179.6(6) . . . . ?
C54 C55 C58 C60 -116.0(7) . . . . ?
C56 C55 C58 C60 68.3(9) . . . . ?
C54 C55 C58 C59 64.3(8) . . . . ?
C56 C55 C58 C59 -111.4(7) . . . . ?
C60 C58 C59 Cl10 -113.4(7) . . . . ?
C55 C58 C59 Cl10 66.3(7) . . . . ?
C55 C58 C60 Cl12 3.9(10) . . . . ?
C59 C58 C60 Cl12 -176.5(5) . . . . ?
C55 C58 C60 Cl11 -178.3(5) . . . . ?
C59 C58 C60 Cl11 1.4(10) . . . . ?

loop_
_geom_hbond_atom_site_label_D
_geom_hbond_atom_site_label_H
_geom_hbond_atom_site_label_A
_geom_hbond_distance_DH
_geom_hbond_distance_HA
_geom_hbond_distance_DA
_geom_hbond_angle_DHA
_geom_hbond_site_symmetry_A
_geom_hbond_publ_flag
C59 H59B Cl11 0.99 2.52 3.063(8) 114.5 . yes
C29 H29B Cl5 0.99 2.51 3.056(7) 114.2 . yes

_refine_diff_density_max         1.298
_refine_diff_density_min         -0.698
_refine_diff_density_rms         0.144

_shelx_res_file                  
;
TITL r20191017b in P-1
    r20191017b.res
    created by SHELXL-2018/3 at 14:59:17 on 17-Oct-2019
CELL 0.71073  13.025709  13.335486  18.039222 105.7233 108.0054 100.0484
ZERR   4.00   0.000663   0.000679   0.000914   0.0045   0.0047   0.0043
LATT 1
SFAC C  H   Cl
UNIT 120 88 24
OMIT -3 50.04
L.S. 4
ACTA
BOND $H
FMAP 2
PLAN 20
HTAB C59 Cl11
HTAB C29 Cl5
CONF
HTAB
SIZE 0.20 0.18 0.12
TEMP -160
WGHT    0.177000    9.294200
FVAR       4.03686
MOLE 1
CL1   3    1.028870    1.077447    0.139474    11.00000    0.02779    0.05683 =
         0.04852    0.01698    0.00175    0.00037
CL2   3    0.961406    1.201558   -0.029804    11.00000    0.04438    0.05128 =
         0.09786    0.03746    0.03045    0.00375
CL3   3    0.749750    1.046034   -0.139774    11.00000    0.05161    0.06332 =
         0.05547    0.03137    0.01780    0.00718
MOLE 2
CL4   3    0.134143    0.283810    0.876712    11.00000    0.09032    0.04789 =
         0.08373    0.03582    0.06458    0.02767
CL5   3    0.008632   -0.014926    0.684944    11.00000    0.04279    0.05139 =
         0.07770    0.02272    0.00415   -0.00688
CL6   3    0.120426    0.065913    0.590341    11.00000    0.05327    0.05657 =
         0.03886    0.01274    0.00029    0.00622
CL7   3    0.456988    0.897982    0.365354    11.00000    0.05300    0.06059 =
         0.05171    0.03549    0.02079    0.02218
CL8   3    0.744247    1.009313    0.549725    11.00000    0.04652    0.05070 =
         0.07924    0.02671    0.02779    0.00515
CL9   3    0.688409    0.896814    0.651498    11.00000    0.05049    0.05256 =
         0.04510    0.01563    0.00840    0.00119
CL10  3   -0.091776    0.251710    0.604743    11.00000    0.05353    0.04422 =
         0.08617   -0.00750    0.04104   -0.01298
CL11  3   -0.207184    0.292253    0.803984    11.00000    0.05646    0.08340 =
         0.07051    0.04575    0.02490    0.01026
CL12  3   -0.034284    0.492881    0.899996    11.00000    0.05141    0.08903 =
         0.03627    0.02175    0.00870    0.01448
MOLE 1
C1    1    0.459230    0.621329   -0.043068    11.00000    0.02835    0.03991 =
         0.02949    0.01237    0.00325    0.01242
AFIX  43
H1    2    0.517766    0.602218   -0.059604    11.00000   -1.20000
AFIX   0
C2    1    0.371165    0.539970   -0.048318    11.00000    0.03617    0.03577 =
         0.03363    0.01433    0.00453    0.00840
AFIX  43
H2    2    0.369324    0.465935   -0.069385    11.00000   -1.20000
AFIX   0
C3    1    0.287410    0.566387   -0.023239    11.00000    0.03185    0.04486 =
         0.04063    0.01916    0.00716    0.00348
AFIX  43
H3    2    0.228753    0.511021   -0.025196    11.00000   -1.20000
AFIX   0
C4    1    0.288524    0.675227    0.005283    11.00000    0.03324    0.04783 =
         0.05134    0.02657    0.01765    0.01423
AFIX  43
H4    2    0.229723    0.693797    0.021708    11.00000   -1.20000
AFIX   0
C5    1    0.375248    0.755967    0.009610    11.00000    0.03128    0.03719 =
         0.04283    0.01752    0.01063    0.01035
AFIX  43
H5    2    0.375184    0.829692    0.028824    11.00000   -1.20000
AFIX   0
C6    1    0.462438    0.730706   -0.013761    11.00000    0.03084    0.03676 =
         0.02285    0.01346    0.00401    0.01230
C7    1    0.558789    0.818851   -0.004856    11.00000    0.02712    0.03666 =
         0.02249    0.01267    0.00121    0.01014
C8    1    0.583833    0.924330    0.050184    11.00000    0.03221    0.03707 =
         0.03112    0.01126    0.01063    0.01224
AFIX  43
H8    2    0.538971    0.939757    0.082159    11.00000   -1.20000
AFIX   0
C9    1    0.672729    1.006987    0.059160    11.00000    0.03079    0.02969 =
         0.03612    0.00389    0.00867    0.00517
AFIX  43
H9    2    0.687856    1.077823    0.097225    11.00000   -1.20000
AFIX   0
C10   1    0.740101    0.987595    0.013163    11.00000    0.02931    0.03612 =
         0.03269    0.01276    0.00552    0.01128
C11   1    0.716716    0.881682   -0.040678    11.00000    0.02628    0.03652 =
         0.03070    0.00828    0.00861    0.00514
AFIX  43
H11   2    0.762348    0.865900   -0.071953    11.00000   -1.20000
AFIX   0
C12   1    0.628393    0.799686   -0.049121    11.00000    0.02742    0.03411 =
         0.02570    0.00552    0.00294    0.00821
AFIX  43
H12   2    0.614701    0.728424   -0.086013    11.00000   -1.20000
AFIX   0
C13   1    0.835032    1.077507    0.024479    11.00000    0.03072    0.03048 =
         0.04455    0.01261    0.01345    0.00768
C14   1    0.918886    1.141573    0.110755    11.00000    0.03895    0.04101 =
         0.05151   -0.00589    0.01429    0.00154
AFIX  23
H14A  2    0.880228    1.147574    0.150498    11.00000   -1.20000
H14B  2    0.952439    1.215823    0.113722    11.00000   -1.20000
AFIX   0
C15   1    0.847312    1.104691   -0.039375    11.00000    0.03340    0.03949 =
         0.06275    0.02222    0.01931    0.00799
MOLE 2
C16   1    0.508317    0.584589    0.726343    11.00000    0.03590    0.04205 =
         0.03696    0.01559    0.00612    0.00779
AFIX  43
H16   2    0.431253    0.577784    0.698088    11.00000   -1.20000
AFIX   0
C17   1    0.590118    0.667911    0.727667    11.00000    0.04056    0.03961 =
         0.04459    0.01539    0.01244    0.00566
AFIX  43
H17   2    0.568081    0.716147    0.699652    11.00000   -1.20000
AFIX   0
C18   1    0.703516    0.681796    0.769268    11.00000    0.03803    0.03658 =
         0.04454    0.00546    0.01632    0.00074
AFIX  43
H18   2    0.759553    0.739280    0.770764    11.00000   -1.20000
AFIX   0
C19   1    0.732477    0.608894    0.808677    11.00000    0.02482    0.05444 =
         0.06821    0.01916    0.00388    0.00176
AFIX  43
H19   2    0.809597    0.616745    0.837680    11.00000   -1.20000
AFIX   0
C20   1    0.651047    0.525170    0.806415    11.00000    0.03455    0.05065 =
         0.06686    0.02834    0.00624    0.01082
AFIX  43
H20   2    0.673796    0.476254    0.833489    11.00000   -1.20000
AFIX   0
C21   1    0.536402    0.510179    0.765606    11.00000    0.03461    0.03337 =
         0.02600    0.00458    0.00838    0.00916
C22   1    0.448990    0.420199    0.761956    11.00000    0.02907    0.02968 =
         0.02659    0.00682    0.00390    0.00977
C23   1    0.474791    0.351299    0.807601    11.00000    0.02846    0.04559 =
         0.03233    0.01493   -0.00156    0.00860
AFIX  43
H23   2    0.550831    0.362473    0.841567    11.00000   -1.20000
AFIX   0
C24   1    0.391458    0.267298    0.804059    11.00000    0.03526    0.03988 =
         0.03166    0.01864    0.00134    0.01061
AFIX  43
H24   2    0.411997    0.222270    0.835579    11.00000   -1.20000
AFIX   0
C25   1    0.280033    0.247638    0.756122    11.00000    0.03253    0.03421 =
         0.02713    0.01332    0.00439    0.00729
C26   1    0.252821    0.314834    0.710059    11.00000    0.02968    0.04599 =
         0.04395    0.02439   -0.00002    0.00973
AFIX  43
H26   2    0.176544    0.303352    0.676439    11.00000   -1.20000
AFIX   0
C27   1    0.336094    0.398325    0.712851    11.00000    0.03644    0.04385 =
         0.04652    0.02557    0.00867    0.01276
AFIX  43
H27   2    0.315223    0.441929    0.680127    11.00000   -1.20000
AFIX   0
C28   1    0.190850    0.161961    0.757110    11.00000    0.03726    0.03613 =
         0.03577    0.01872    0.00399    0.01168
C29   1    0.183136    0.168629    0.838868    11.00000    0.03811    0.04454 =
         0.04944    0.02312    0.00763    0.00859
AFIX  23
H29A  2    0.258006    0.176242    0.879380    11.00000   -1.20000
H29B  2    0.130459    0.101029    0.832833    11.00000   -1.20000
AFIX   0
C30   1    0.116299    0.083373    0.687437    11.00000    0.03404    0.04484 =
         0.03963    0.02044   -0.00147    0.00819
C31   1    0.253687    0.369813    0.473180    11.00000    0.03031    0.03852 =
         0.04259    0.00897    0.00753    0.01354
AFIX  43
H31   2    0.308127    0.353355    0.450544    11.00000   -1.20000
AFIX   0
C32   1    0.176743    0.286813    0.475198    11.00000    0.03645    0.03102 =
         0.04680    0.00470   -0.00007    0.00866
AFIX  43
H32   2    0.179217    0.214122    0.454454    11.00000   -1.20000
AFIX   0
C33   1    0.095282    0.307929    0.507243    11.00000    0.03711    0.04026 =
         0.03960    0.01800    0.00428    0.00443
AFIX  43
H33   2    0.041792    0.250330    0.508130    11.00000   -1.20000
AFIX   0
C34   1    0.093601    0.415840    0.538215    11.00000    0.03289    0.04288 =
         0.03424    0.01782    0.00669    0.00685
AFIX  43
H34   2    0.038878    0.431885    0.560660    11.00000   -1.20000
AFIX   0
C35   1    0.171123    0.498556    0.536146    11.00000    0.03790    0.03739 =
         0.02979    0.01379    0.00865    0.01226
AFIX  43
H35   2    0.168726    0.571224    0.557149    11.00000   -1.20000
AFIX   0
C36   1    0.253551    0.478403    0.503855    11.00000    0.02876    0.03395 =
         0.02708    0.00977    0.00135    0.00674
C37   1    0.335581    0.567965    0.500018    11.00000    0.02624    0.03402 =
         0.02405    0.01058   -0.00203    0.00767
C38   1    0.357886    0.676397    0.549443    11.00000    0.03825    0.03455 =
         0.02792    0.01185    0.01133    0.01054
AFIX  43
H38   2    0.320669    0.693343    0.586968    11.00000   -1.20000
AFIX   0
C39   1    0.433298    0.759446    0.544593    11.00000    0.03759    0.03125 =
         0.03150    0.00704    0.00772    0.00898
AFIX  43
H39   2    0.446902    0.832247    0.578811    11.00000   -1.20000
AFIX   0
C40   1    0.489198    0.737640    0.490396    11.00000    0.03096    0.04088 =
         0.03093    0.01223    0.00724    0.01277
C41   1    0.466785    0.631100    0.440071    11.00000    0.03886    0.04738 =
         0.03407    0.01451    0.01367    0.01619
AFIX  43
H41   2    0.503648    0.614857    0.402220    11.00000   -1.20000
AFIX   0
C42   1    0.390591    0.547505    0.444495    11.00000    0.03998    0.03806 =
         0.02978    0.00265    0.00839    0.01271
AFIX  43
H42   2    0.375750    0.475109    0.409021    11.00000   -1.20000
AFIX   0
C43   1    0.570827    0.825609    0.485170    11.00000    0.03715    0.03867 =
         0.04071    0.01579    0.01768    0.01397
C44   1    0.559593    0.828903    0.400312    11.00000    0.05362    0.05256 =
         0.04508    0.02156    0.02597    0.01920
AFIX  23
H44A  2    0.536395    0.753887    0.360398    11.00000   -1.20000
H44B  2    0.633365    0.866969    0.402359    11.00000   -1.20000
AFIX   0
C45   1    0.654917    0.899923    0.552488    11.00000    0.03965    0.04084 =
         0.05136    0.01896    0.01818    0.00848
C46   1    0.351182    0.778674    0.781894    11.00000    0.04008    0.04119 =
         0.03593    0.01916    0.01311    0.01525
AFIX  43
H46   2    0.373178    0.738217    0.817053    11.00000   -1.20000
AFIX   0
C47   1    0.432568    0.861244    0.781785    11.00000    0.04013    0.04498 =
         0.03595    0.01384    0.01051    0.01268
AFIX  43
H47   2    0.509152    0.876240    0.816384    11.00000   -1.20000
AFIX   0
C48   1    0.402700    0.921177    0.731887    11.00000    0.05224    0.03619 =
         0.04805    0.01491    0.02611    0.00912
AFIX  43
H48   2    0.457999    0.978424    0.732360    11.00000   -1.20000
AFIX   0
C49   1    0.292586    0.897575    0.681556    11.00000    0.06590    0.05153 =
         0.05722    0.03293    0.02264    0.02900
AFIX  43
H49   2    0.272064    0.938973    0.646892    11.00000   -1.20000
AFIX   0
C50   1    0.209886    0.814787    0.679677    11.00000    0.04497    0.04363 =
         0.04974    0.02570    0.01247    0.01776
AFIX  43
H50   2    0.134137    0.799270    0.643239    11.00000   -1.20000
AFIX   0
C51   1    0.237847    0.753723    0.731575    11.00000    0.04008    0.03685 =
         0.02947    0.00715    0.01423    0.01749
C52   1    0.151030    0.666665    0.732854    11.00000    0.03710    0.03875 =
         0.02189    0.01088    0.00692    0.01600
C53   1    0.035654    0.657217    0.699212    11.00000    0.03288    0.04151 =
         0.02987    0.01476    0.00370    0.01319
AFIX  43
H53   2    0.012163    0.708578    0.675193    11.00000   -1.20000
AFIX   0
C54   1   -0.045053    0.574875    0.700082    11.00000    0.02638    0.05274 =
         0.02970    0.01724    0.00341    0.01235
AFIX  43
H54   2   -0.122450    0.570207    0.675779    11.00000   -1.20000
AFIX   0
C55   1   -0.014563    0.499522    0.735775    11.00000    0.03057    0.04779 =
         0.02500    0.01244    0.00401    0.01378
C56   1    0.100510    0.507968    0.769117    11.00000    0.03930    0.05079 =
         0.04943    0.03099    0.00732    0.01871
AFIX  43
H56   2    0.123531    0.456215    0.792849    11.00000   -1.20000
AFIX   0
C57   1    0.180805    0.589184    0.768336    11.00000    0.03353    0.04572 =
         0.04401    0.02357    0.00480    0.01514
AFIX  43
H57   2    0.258019    0.592985    0.792285    11.00000   -1.20000
AFIX   0
C58   1   -0.100590    0.408085    0.733852    11.00000    0.02769    0.05169 =
         0.03799    0.02414    0.00564    0.01521
C59   1   -0.175010    0.325985    0.650405    11.00000    0.04755    0.05455 =
         0.04688    0.02286    0.01606    0.01406
AFIX  23
H59A  2   -0.212005    0.362980    0.613557    11.00000   -1.20000
H59B  2   -0.234322    0.274754    0.656257    11.00000   -1.20000
AFIX   0
C60   1   -0.111132    0.398720    0.802609    11.00000    0.04061    0.06201 =
         0.04110    0.02315    0.01128    0.01538
HKLF 4


REM  r20191017b in P-1
REM wR2 = 0.3124, GooF = S = 1.081, Restrained GooF = 1.081 for all data
REM R1 = 0.0986 for 7399 Fo > 4sig(Fo) and 0.1175 for all 9633 data
REM 649 parameters refined using 0 restraints

END

WGHT      0.1682     10.8083

REM Instructions for potential hydrogen bonds
HTAB C29 Cl5
HTAB C59 Cl11

REM Highest difference peak  1.298,  deepest hole -0.698,  1-sigma level  0.144
Q1    1   1.0088  1.1376  0.1728  11.00000  0.05    1.30
Q2    1   0.7056  0.8342  0.6025  11.00000  0.05    1.21
Q3    1  -0.0238  0.0322  0.7299  11.00000  0.05    1.19
Q4    1  -0.1008  0.2954  0.6535  11.00000  0.05    1.15
Q5    1   0.4556  0.8388  0.3256  11.00000  0.05    1.15
Q6    1   0.1254  0.3420  0.9190  11.00000  0.05    1.13
Q7    1   0.7638  0.9826 -0.1880  11.00000  0.05    1.09
Q8    1  -0.2147  0.3786  0.8535  11.00000  0.05    1.08
Q9    1   0.7467  0.9444  0.4941  11.00000  0.05    1.07
Q10   1   0.9723  1.1386 -0.0868  11.00000  0.05    1.06
Q11   1   0.0828  0.1088  0.6274  11.00000  0.05    1.05
Q12   1   0.6632  0.9601  0.6925  11.00000  0.05    1.01
Q13   1   1.0540  1.0286  0.0861  11.00000  0.05    0.99
Q14   1   0.7197  1.1124 -0.0923  11.00000  0.05    0.96
Q15   1   0.1617  0.2384  0.8410  11.00000  0.05    0.94
Q16   1  -0.0451  0.5723  0.9455  11.00000  0.05    0.94
Q17   1   0.4167  0.9379  0.3977  11.00000  0.05    0.94
Q18   1   0.1762  0.2782  0.9017  11.00000  0.05    0.89
Q19   1  -0.1777  0.2442  0.7590  11.00000  0.05    0.88
Q20   1  -0.0050  0.4462  0.8546  11.00000  0.05    0.84
;
_shelx_res_checksum              85918
